# Supplementary material for: Spatial influencing factors and protection strategies of traditional villages in ethnic areas: A case study of Guangxi
Source: PLoS One. 2026 Apr 21;21(4):e0336147. doi: 10.1371/journal.pone.0336147 (PMC13098987; doi:10.1371/journal.pone.0336147)
Supplement: S1 Data — (ZIP) [file pone.0336147.s001.zip]

Archive with 3 entries (2 files):
- S1 Dataset/
- S1 Dataset/Economic and cultural data.xlsx
- S1 Dataset/Traditional villages.xls
