# Supplementary material for: Spatial influencing factors and protection strategies of traditional villages in ethnic areas: A case study of Guangxi
Source: PLoS One. 2026 Apr 21;21(4):e0336147. doi: 10.1371/journal.pone.0336147 (PMC13098987; doi:10.1371/journal.pone.0336147)
Supplement: S1 Data — (ZIP) [file pone.0336147.s001.zip › S1 Dataset/Economic and cultural data.xlsx]

## Sheet: Sheet1
		Culture		Economy
Prefecture-level cities in Guangxi	Number of resident population / person	Proportion of minority population / %	The number of intangible cultural heritage ( national + district level )	Average annual GDP per billion yuan for 2013-2022	Urbanization rate of permanent residents in 2023 / %
Nanning City	8741584	51.45	193	4078.32	71.4
Liuzhou City	4157934	52.75	123	2727.5	71.23
Guilin City	4931137	16.64	135	2051.35	55.12
Wuzhou City	2820977	2.75	51	1153.77	56.88
Beihai City	1853227	3.52	36	1168.96	60.47
Fangchenggang City	1046068	21.28	22	706.723	64.57
Qinzhou City	3302238	11.08	48	1256.6	44.91
Guigang City	4316262	16.14	29	1130.74	52.2
Yulin City	5796766	1.23	43	1653.36	52.1
Baise City	3571505	83.53	173	1224.44	46.67
Hezhou City	2007858	17.83	62	634.601	51.14
Hechi City	3417945	83.93	118	791.122	47.84
Laibin City	2074611	76.65	66	666.382	50.22
Chongzuo City	2088692	85.26	57	824.703	46.69
Prefecture-level cities in Guangxi	2014 GDP ( billions )	2015 GDP ( billions )	2016 GDP ( billions )	2017 GDP ( billions )	2018 GDP ( billions )	2019 GDP ( billions )	2020 GDP ( billions )	2021 GDP ( billions )	2022 GDP ( billions )	Mean GDP
Nanning City	3148.32	3410.08	3703.33	4118.83	4026.91	4506.56	4726.34	5120.94	5218.34	4219.96
Liuzhou City	2208.51	2298.62	2476.94	2755.64	3053.65	3128.35	3176.94	3057.24	3109.09	2807.22
Guilin City	1826.27	1942.9	2054.82	2045.18	2003.61	2105.56	2130.41	2311.06	2435.75	2095.06
Wuzhou City	1062	1078.65	1175.65	1338.1	1029.85	991.4	1081.34	1369.37	1419.67	1171.78
Beihai City	856.545	891.94	1006.65	1229.84	1213.3	1300.8	1276.91	1504.43	1674.21	1217.18
Fangchenggang City	588.892	620.71	676.04	741.618	696.818	701.23	732.81	815.88	968.08	726.898
Qinzhou City	854.964	944.42	1102.05	1309.82	1291.96	1356.27	1387.96	1647.83	1917	1312.48
Guigang City	805.395	865.2	958.76	1082.18	1169.88	1257.53	1352.73	1501.64	1572.1	1173.93
Yulin City	1341.52	1445.91	1553.83	1699.54	1615.46	1679.77	1761.08	2070.61	2167.46	1703.91
Baise City	917.948	980.42	1114.31	1361.76	1176.77	1257.78	1333.73	1568.71	1729.1	1271.17
Hezhou City	448.975	468.11	518.19	548.825	602.629	700.11	753.95	909.21	972.16	658.018
Hechi City	601.166	618.03	657.18	734.602	788.3	878.1	927.71	1041.97	1135.54	820.289
Laibin City	551.124	557.93	589.11	663.693	692.411	654.15	705.72	832.88	901.23	683.139
Chongzuo City	649.724	682.82	766.2	907.619	1016.49	760.46	809	989.09	1081	851.378
