# Supplementary material for: Spatial influencing factors and protection strategies of traditional villages in ethnic areas: A case study of Guangxi
Source: PLoS One. 2026 Apr 21;21(4):e0336147. doi: 10.1371/journal.pone.0336147 (PMC13098987; doi:10.1371/journal.pone.0336147)
Supplement: S1 Data — (ZIP) [file pone.0336147.s001.zip › S1 Dataset/Traditional villages.xls]

## Sheet: Sheet1
ID	CItyCN	traditional villages	x	y
1	Beihai City	Shengtang Village, Weizhou Town, Haicheng District	109.131	21.0532
2	Beihai City	Laowu Village, Zhangjia Village, Quzhang Township, Hepu County	109.569	21.8511
3	Beihai City	Yingpan Town Bailong Community Bailong Village, Yingpan Town, Tieshan Port Area, Bailong Village	109.357	21.478
4	Chongzuo City	Hualitun, Liantang Village, Tuolu Town, Jiangzhou District	107.689	22.6389
5	Chongzuo City	Baixuetun, Juanfeng Village, Shangjin Township, Longzhou County	107.082	22.3822
6	Chongzuo City	Zhongshan Village, Shangjin Township, Longzhou County	107.006	22.3244
7	Baise City	Pingliutun, Jinzhongshan Township, Longlin Ethnic Autonomous County	104.875	24.6689
8	Baise City	Dalatun, Chengxiang Town, Napo County	105.84	23.4095
9	Baise City	Nayantun, Langji Village, Mabang Township, Xilin County	104.572	24.6337
10	Fangchenggang City	Nahou Village, Dalu Town, Fangcheng District	108.133	21.8588
11	Guilin City	Gongcheng Yao Autonomous County Gongcheng Town Lewan Village Lewan Tun	110.806	24.813
12	Guilin City	Jiaoshantun, Shitang Village, Guanyin Township, Gongcheng Yao Autonomous County	111.044	25.2114
13	Guilin City	Shuibin Village, Guanyin Township, Gongcheng Yao Autonomous County	111.069	25.2287
14	Guilin City	Changjia Village, Limu Town, Gongcheng Yao Autonomous County	110.882	25.0652
15	Guilin City	Gongcheng Yao Autonomous County Limu Town Dahe Village Dahetun	110.91	25.1211
16	Guilin City	Shitoutun, Shitou Village, Limu Town, Gongcheng Yao Autonomous County	110.921	25.1684
17	Guilin City	Fengyan Village, Fengyan Village, Lianhua Town, Gongcheng Yao Autonomous County	110.906	24.7495
18	Guilin City	Langshan Village, Lianhua Town, Gongcheng Yao Autonomous County	110.9	24.711
19	Guilin City	Gaoguitun Village, Lianhua Town, Gongcheng Yao Autonomous County, Gongcheng Yao Autonomous County	110.913	24.6952
20	Guilin City	Shiletun, Longling Village, Longhu Township, Gongcheng Yao Autonomous County	110.913	25.0638
21	Guilin City	Feicun Village, Xiling Township, Gongcheng Yao Autonomous County	110.802	24.9336
22	Guilin City	Yangxi Village, Xiling Township, Gongcheng Yao Autonomous County	110.788	24.9745
23	Guilin City	Dongjing Village, Dongjing Yao Township, Guanyang County	110.863	25.2506
24	Guilin City	Kongjia Village, Guanyang Town, Guanyang County	111.216	25.5136
25	Guilin City	Tangjiatun, Renyi Village, Guanyang Town, Guanyang County	111.105	25.4886
26	Guilin City	Guanzhuang Village, Shuiche Township, Guanyang County	111.189	25.6379
27	Guilin City	Wujiawan Village, Shuiche Township, Guanyang County	111.208	25.6347
28	Guilin City	Xiayun Village, Shuiche Township, Guanyang County	111.23	25.6147
29	Guilin City	Daxi Village, Wenshi Town, Guanyang County	111.179	25.7026
30	Guilin City	Yankou Village, Wenshi Town, Guanyang County	111.243	25.6916
31	Guilin City	Yueling Village, Wenshi Town, Guanyang County	111.204	25.6618
32	Guilin City	Jiangkou Village, Xinjie Township, Guanyang County	111.111	25.4171
33	Guilin City	Xinjie Town Qingxiang Village, Guanyang County	111.114	25.4216
34	Guilin City	Xiaoqingshantun, Yongming Village, Maling Town, Lipu County	110.444	24.6341
35	Guilin City	Huixian Town, Lingui County, the old village	110.214	25.0623
36	Guilin City	Hengshan Village, Sitang Township, Lingui County	110.133	25.182
37	Guilin City	Taiping Village, Chaotian Township, Lingchuan County	110.495	25.2047
38	Guilin City	Mao Village, Liaojia Village Committee, Daxu Town, Lingchuan County	110.402	25.2191
39	Guilin City	Shangqiao Village Committee, Daxu Town, Lingchuan County, Shangqiao	110.445	25.2231
40	Guilin City	Xiongcun, Daxu Town, Lingchuan County	110.458	25.2379
41	Guilin City	Luxi Village, Dingjiang Town, Lingchuan County	110.295	25.3382
42	Guilin City	Datongmuwan Village, Damiaotang Village Committee, Haiyang Township, Lingchuan County	110.576	25.3032
43	Guilin City	Ditang Village, Lingtian Township, Lingchuan County	110.48	25.3567
44	Guilin City	Changgangling Village, Lingtian Township, Lingchuan County	110.524	25.4008
45	Guilin City	Xinzhai Village, Dongyuan Village Committee, Qingshitan Town, Lingchuan County	110.225	25.7217
46	Guilin City	Jiangtou Village, Qingshitan Town, Lingchuan County	110.267	25.5343
47	Guilin City	Laozhai Village, Qingshitan Town, Lingchuan County	110.243	25.5125
48	Guilin City	Sanjie Town, Lingchuan County, Rongliushang Village	110.435	25.5105
49	Guilin City	Longji Village, Heping Township, Longsheng Ethnic Autonomous County	110.11	25.748
50	Guilin City	Shazi Village, Shazi Town, Pingle County	110.697	24.7761
51	Guilin City	Rongjin Village, Zhangjia Town, Pingle County	110.855	24.6112
52	Guilin City	Shuiyuantou Village, Baishi Township, Xing 'an County	110.727	25.4401
53	Guilin City	Bangshang Village, Mochuan Township, Xing 'an County	110.8	25.456
54	Guilin City	Old County Village, Baisha Town, Yangshuo County	110.427	24.7882
55	Guilin City	Langzi Village, Gaotian Town, Yangshuo County	110.397	24.7074
56	Guilin City	Longtan Village, Gaotian Town, Yangshuo County	110.452	24.7313
57	Guilin City	Liugong Village, Puyi Township, Yangshuo County	110.579	24.739
58	Guilin City	Xingping Town Fishing Village, Yangshuo County	110.513	24.9054
59	Guilin City	Chongshan Village, Luojin Town, Yongfu County	110.104	25.0757
60	Hechi City	The second team of Nongli Village, Bansheng Township, Dahua Yao Autonomous County	107.743	24.2048
61	Hezhou City	Kaishan Village, Kaishan Town, Babu District, Shangmozhai Village	111.708	24.7734
62	Hezhou City	Renhua Village, Liantang Town, Beibabu District	111.653	24.4299
63	Hezhou City	Xindu Town Zhidong Village, Xindu Town, Beibabu District	111.764	23.9914
64	Hezhou City	Fuxi Village, Chaodong Town, Fuchuan Yao Autonomous County	111.218	25.0725
65	Hezhou City	Xiushui Village, Chaodong Town, Fuchuan Yao Autonomous County	111.148	25.032
66	Hezhou City	Fuchuan Yao Autonomous County Gepo Town Shenpo Village	111.29	24.9624
67	Hezhou City	Daliantang Village, Lianshan Town, Fuchuan Yao Autonomous County	111.366	24.7618
68	Hezhou City	Humaling Village, Xinhua Township, Fuchuan Yao Autonomous County	111.441	24.7901
69	Hezhou City	Lugang Village, Etang Town, Pinggui Management District	111.555	24.37
70	Hezhou City	Xinhua Village, Zhangmulin Township, Zhaoping County	111.259	24.1466
71	Hezhou City	Longdao Village, Huilong Town, Qinzhongshan County	111.313	24.4471
72	Hezhou City	Yingjia Street, Yingjia Village, Qingtang Town, Zhongshan County	111.088	24.4388
73	Hezhou City	Songgui Village, Shilong Town, Zhongshan County	111.314	24.4008
74	Hezhou City	Yupo Village, Yantang Town, Zhongshan County	111.07	24.4849
75	Laibin City	Liuxiang Village, Jinxiu Yao County, Xiaguchen Village	110.102	23.9002
76	Laibin City	Nalu Village, Luoxiu Town, Xiangzhou County	109.888	24.0753
77	Liuzhou City	Rongshui Miao Autonomous County Gongdong Township Pingmao Village	109.154	25.6515
78	Liuzhou City	Dongtian Village, Sirong Township, Rongshui Miao Autonomous County	109.115	25.2761
79	Liuzhou City	Rongshui Miao Autonomous County Sirong Township Rongdi Village	109.122	25.3258
80	Liuzhou City	Danzhou Village, Danzhou Town, Sanjiang Dong Autonomous County	109.442	25.3712
81	Liuzhou City	Gaoding Village, Dutong Township, Sanjiang Dong Autonomous County	109.475	25.9871
82	Liuzhou City	Gaoyou Village, Linxi Township, Sanjiang Dong Autonomous County	109.716	25.9849
83	Liuzhou City	Pingyan Village, Linxi Township, Sanjiang Dong Autonomous County	109.643	25.9027
84	Nanning City	Bishan Village, Pinglang Township, Hengxian County	108.856	22.7006
85	Nanning City	Sanjiangpo, Tongjiang Village, Jiangxi Town, Jiangnan District	108.096	22.832
86	Nanning City	Mucunpo, Tongxin Village, Jiangxi Town, Jiangnan District	108.137	22.7265
87	Nanning City	Yangmei Village, Jiangxi Town, Jiangnan District	108.061	22.8441
88	Qinzhou City	Dalu Village, Fozi Town, Lingshan County	109.339	22.4562
89	Qinzhou City	Sucun Village, Shitang Town, Lingshan County	109.489	22.5774
90	Qinzhou City	Pingtang Village, Xinxu Town, Lingshan County	109.282	22.3639
91	Qinzhou City	Pingma Village, Xiaojiang Town, Pubei County	109.556	22.3083
92	Yulin City	Luocun, Minle Town, Beiliu City	110.342	22.8035
93	Yulin City	The fifth group of Xinxu Village, Xinxu Town, Beiliu City	110.238	22.7449
94	Yulin City	Songmao Village, Songwang Town, Bobai County	109.753	21.8925
95	Yulin City	Gaoshan Village, Chengbei Street, Yuzhou District	110.149	22.6943
96	Guigang City	Yundong Village, Muge Town, Gangnan District	109.681	22.8242
97	Guigang City	Zhongsha Town, Guiping City, South Village	110.123	22.9184
98	Guigang City	Shimentun, Dapeng Village, Dapeng Town, Pingnan County	110.182	23.7434
99	Guigang City	Shuangshang Village, Siwang Town, Pingnan County, Songtun	110.307	23.7263
100	Guigang City	Zhongtuantun, Fuzang Village, Zhenlong Town, Pingnan County	110.376	23.339
101	Guilin City	Taiping Village, Taiping Village, Jiahui Town, Gongcheng Yao Autonomous County	110.873	25.001
102	Guilin City	Dongzhai Village, Lianhua Town, Gongcheng Yao Autonomous County	110.919	24.6843
103	Guilin City	Gongcheng Yao Autonomous County Lianhua Zhenmen and other village committee Aizhaitun	110.886	24.7374
104	Guilin City	Gongcheng Yao Autonomous County Lianhua Town Zhushan Village Committee Hongyan old village Tun	110.854	24.7322
105	Guilin City	Jutang Village, Jutang Village, Ping 'an Township, Gongcheng Yao Autonomous County	110.905	24.8836
106	Guilin City	Xiling Village, Xiling Township, Gongcheng Yao Autonomous County, Xiling Village	111.23	24.9201
107	Guilin City	Guipingyan Village, Dongjing Yao Township, Guanyang County	110.863	25.2506
108	Guilin City	Tianxintun, Taihe Village, Dongjing Yao Township, Guanyang County	110.832	25.2551
109	Guilin City	Guanyinge Township, Guanyang County, Dajingtang Village	110.894	25.2613
110	Guilin City	Xuyuan Village, Guanyang Town, Guanyang County	111.11	25.527
111	Guilin City	Tongzishan Tun, Xingxiu Village, Huangguan Town, Guanyang County	111.236	25.5589
112	Guilin City	Shuiche Town, Guanyang County, Deli Village	111.256	25.6138
113	Guilin City	Baizhuping Village, Guiyan Village, Wenshi Town, Guanyang County	111.245	25.6796
114	Guilin City	Wenshi Town Huixiang Village, Guanyang County	111.171	25.7329
115	Guilin City	Letang Village, Wenshi Town, Guanyang County	111.228	25.7044
116	Guilin City	Wangdao Village, Wenshi Town, Guanyang County	111.221	25.7273
117	Guilin City	Guanyang County Xinjie Town Feixiong Village Shanmutun	111.13	25.4214
118	Guilin City	Dalupotun, Gedong Village, Xinjie Town, Guanyang County	111.071	25.3884
119	Guilin City	Mengshantun, Longyun Village, Xinjie Town, Guanyang County	111.075	25.4097
120	Guilin City	Fushuipingtun, Longzhong Village, Xinjie Town, Guanyang County	111.11	25.4364
121	Guilin City	Yangjiawan Tun, Shifeng Village, Xinjie Town, Guanyang County	111.098	25.4404
122	Guilin City	Lingui District Chadong Town Chadong Village Yintoutun	109.957	25.2484
123	Guilin City	Fuhe Village, Chadong Town, Lingui District	109.954	25.2222
124	Guilin City	Xinguo Village ( Mutianmu ) Tou Village, Liangjiang Town, Lingui District	110.027	25.1987
125	Lingui County	Wantian Village, Wantian Township, Lingui District, Dongzhaijiang Village, Wantian Village Committee, Lingui District, Dongzhaijiang Village	110.09	25.5361
126	Guilin City	Dabu Village, Qin 'an Village, Daxu Town, Lingchuan County	110.446	25.1721
127	Guilin City	Datangbian Village, Haiyang Township, Lingchuan County, Datangbian Village	110.616	25.3435
128	Guilin City	Huangtutang Village, Haiyang Township, Lingchuan County	110.576	25.2889
129	Guilin City	Xiaopingle Village, Haiyang Township, Lingchuan County, Huameinong Village	110.66	25.2958
130	Guilin City	Lingchuan County Lantian Yao Township Lantian Village Xizhou Zhuangzhai Village	110.468	25.3309
131	Guilin City	Jinpen Village, Zhengyi Village, Lingtian Town, Lingchuan County	110.469	25.4432
132	Guilin City	Lingchuan County Lingtian Town Justice Village Party Committee Zhaiqing Village	110.461	25.4363
133	Guilin City	Jiangkou Tun, Chengling Village, Jiangdi Township, Longsheng Ethnic Autonomous County	110.248	25.918
134	Guilin City	Ailing Hongyao Group, Jianxin Village Committee, Jiangdi Township, Longsheng Ethnic Autonomous County	110.238	25.8326
135	Guilin City	Jiangmenkou Tun, Jianxin Village, Jiangdi Township, Longsheng Ethnic Autonomous County	110.249	25.9195
136	Guilin City	Jinzhu Group of Lijiang Village Committee, Jiangdi Township, Longsheng Ethnic Autonomous County	110.249	25.9182
137	Guilin City	Longsheng Ethnic Autonomous County Jiangdi Township Nitang Village half boundary group	110.218	25.9034
138	Guilin City	Longsheng Ethnic Autonomous County, Lejiang Township Bao Zeng Village Party Bao Zeng Village	109.87	25.9134
139	Guilin City	Diling Village, Diling Village, Lejiang Township, Longsheng Ethnic Autonomous County	109.837	25.9562
140	Guilin City	Nizhai Formation and Yanzhai Formation of Shijia Village Committee, Lejiang Township, Longsheng Autonomous County, Yunnan Province	109.873	25.9162
141	Guilin City	Longsheng Autonomous County Lejiang Township Xiyao Village Party Committee Xiyao Datun	109.87	25.9162
142	Guilin City	Longsheng Ethnic Autonomous County Longji Town Jiangliu Village old house Tun	110.11	25.748
143	Guilin City	Jinzhuzhuang Village, Jinjiang Village Committee, Longji Town, Longsheng Autonomous County, Longsheng Ethnic Autonomous County	109.973	25.8882
144	Guilin City	Tianzhai Group of Mahai Village Committee, Longji Town, Longsheng Ethnic Autonomous County	110.025	25.8793
145	Guilin City	Xiaozhai Village, Xiaozhai Village Committee, Longji Town, Longsheng Ethnic Autonomous County	110.166	25.8187
146	Guilin City	Zhongliu Village, Zhongliu Village, Longji Town, Longsheng Ethnic Autonomous County	110.155	25.797
147	Guilin City	Furong Village, Furong Village Committee, Madi Township, Longsheng Ethnic Autonomous County	110.142	26.0083
148	Guilin City	Longsheng Ethnic Autonomous County Madi Township Longjia Village Committee Longjia Village	110.134	25.9719
149	Guilin City	Longsheng Ethnic Autonomous County Madi Township Minhe Village Committee Minhetun	110.108	25.9178
150	Guilin City	Pengli Town Pingling Village Committee Shangxia Gantang Village, Piaoli Town, Longsheng Autonomous County	109.827	25.8884
151	Guilin City	Guangnan Village, Pingping Town, Longsheng Ethnic Autonomous County	109.914	26.0237
152	Guilin City	Longping Village, Longping Village, Pingping Town, Longsheng Ethnic Autonomous County	109.935	26.0752
153	Guilin City	Jiayetun Village, Paotian Village, Pingping Town, Longsheng Ethnic Autonomous County, Longsheng County	109.9	25.9888
154	Guilin City	Longsheng ethnic autonomous county equal town equal village equal village committee equal village	109.911	26.0243
155	Guilin City	Tianduan Group of Xiaojiang Village, Pingping Town, Longsheng Ethnic Autonomous County	109.924	26.0549
156	Guilin City	Tanditun, Daluo Village, Sanmen Town, Longsheng Ethnic Autonomous County	109.772	25.592
157	Guilin City	Tonglie Village, Sanmen Town, Longsheng Ethnic Autonomous County	109.797	25.5638
158	Guilin City	Yangmeitun and Langtoutun, Pannei Village, Sishui Township, Longsheng Ethnic Autonomous County	110.111	25.8351
159	Guilin City	Baimian Formation, Zhoujia Village, Sishui Township, Longsheng Ethnic Autonomous County	110.173	25.8864
160	Guilin City	Longsheng Autonomous County, Weijiang Township, Xinzhai Village Committee Laozhaitun	110.09	26.005
161	Guilin City	Yangwan Village, Weijiang Township, Longsheng Ethnic Autonomous County	110.07	26.0242
162	Guilin City	Baxian Village, Dashui Village, Ertang Town, Pingle County	110.852	24.6808
163	Guilin City	Tuntang Village, Tuntang Village, Tong 'an Town, Pingle County	110.918	24.6163
164	Guilin City	Diaoyu Village Committee and Village, Zhangjia Town, Pingle County, Luopingle County	110.859	24.5419
165	Guilin City	Manjia Village Luming Village, Daxijiang Town, Quanzhou County	111.022	26.2459
166	Guilin City	Qingshui Village, Qingshui Village, Dongshan Yao Township, Quanzhou County	111.292	25.8248
167	Guilin City	Shangtang Village, Shangtang Village, Dongshan Yao Township, Quanzhou County	111.331	25.8518
168	Guilin City	Datian Village, Datian Village, Lianghe Town, Quanzhou County	111.184	25.7584
169	Guilin City	Lushui Village, Lushui Village, Lianghe Town, Quanzhou County	111.128	25.6966
170	Guilin City	Shijiao Village, Qiaodu Village, Longshui Town, Quanzhou County	111	25.9852
171	Guilin City	Dayuling Village, Dengjiabu Village, Quanzhou Town, Quanzhou County	111.084	25.8845
172	Guilin City	Zhangjia Village, Luokou Village, Shaoshui Town, Quanzhou County	110.811	25.8676
173	Guilin City	Meitang Village, Sanyou Village, Shaoshui Town, Quanzhou County	110.818	25.8794
174	Guilin City	Peitian Village, Shitang Town, Quanzhou County	111.033	25.7665
175	Guilin City	Mudao Village, Muxia Village, Yongsui Town, Quanzhou County	111.161	26.0764
176	Guilin City	Yongsui Town Xiangshan Village Jingtou Village, Yongsui Town, Quanzhou County	111.12	26.0432
177	Guilin City	Gaoshang Town Donghe Village Weicaiziyan Village, Gaoshang Town, Xing 'an County	110.627	25.394
178	Guilin City	Donghe Village, Gaoshang Town, Xing 'an County, Weishanwan Village	110.626	25.3886
179	Guilin City	Jinshan Village, Gaoshang Town, Xing 'an County	110.631	25.4206
180	Guilin City	Zhongshanping Village, Mochuan Township, Xing 'an County	110.811	25.5055
181	Guilin City	Qingshanwan Village, You 'an Village Committee, Rongjiang Town, Xing 'an County	110.49	25.5482
182	Guilin City	Xing 'an County Xing 'an Town Sangui Village East Village	110.628	25.6085
183	Guilin City	Dagangbu Village, Dabu Village Committee, Dabu Township, Dabu Township, Yanshan District, Dagangbu Village	110.317	25.0371
184	Guilin City	Lufang Village, Lufang Village, Zhemu Town, Yanshan District	110.357	25.1959
185	Guilin City	Yulong Village, Baisha Town, Yangshuo County	110.423	24.8183
186	Guilin City	Shangshui old village, Shangshui village, Luojin town, Yongfu county	110.069	25.0174
187	Guilin City	Zhangshutou Village, Xiacun Village, Luojin Town, Yongfu County	110.111	25.0091
188	Guilin City	Pingshui Village, Congping Village, Hekou Yao Township, Ziyuan County	110.35	25.933
189	Guilin City	Liangshui Miao Township Sheshui Village, Ziyuan County	110.406	25.945
190	Hechi City	Baya Village Bahatun, Lihu Yao Township, Nandan County	107.674	25.2229
191	Hechi City	Manjiang Village, Huaili Village, Lihu Yao Township, Nandan County	107.699	25.1163
192	Hechi City	Sanbao Village, Sanbao Township, Tian 'e County, Fort Tun	107.093	25.3631
193	Hezhou City	Tianwei Village, Shanhua Village, Guiling Town, Babu District	111.804	24.6917
194	Hezhou City	Hexi Village, Hejie Town, Babu District	111.657	24.3271
195	Hezhou City	Chashan Village, Chaodong Town, Fuchuan Yao Autonomous County	111.151	25.0524
196	Hezhou City	Dongshui Village, Chaodong Town, Fuchuan Yao Autonomous County	111.174	25.0315
197	Hezhou City	Youmuda Village, Chaodong Town, Fuchuan Yao Autonomous County	111.257	25.0852
198	Hezhou City	Fengxi Village, Chengbei Town, Fuchuan Yao Autonomous County	110.79	24.9499
199	Hezhou City	Hongyan Village, Fuli Town, Fuchuan Yao Autonomous County	111.43	24.9129
200	Hezhou City	Liujiawan Village, Fuli Town, Fuchuan Yao Autonomous County	111.439	24.8606
201	Hezhou City	Maojia Village, Fuli Town, Fuchuan Yao Autonomous County	111.339	24.8959
202	Hezhou City	Chajia Village, Fuyang Town, Fuchuan Yao Autonomous County	111.289	24.8219
203	Hezhou City	Gumujing Village, Gepo Town, Fuchuan Yao Autonomous County	111.288	24.986
204	Hezhou City	Yizhu Village, Gepo Town, Fuchuan Yao Autonomous County	111.28	24.9495
205	Hezhou City	Dingshan Village, Gucheng Town, Fuchuan Yao Autonomous County	111.352	24.8282
206	Hezhou City	Xiushan Village, Gucheng Town, Fuchuan Yao Autonomous County	111.37	24.8009
207	Hezhou City	Maozhang Village, Liujia Township, Fuchuan Yao Autonomous County	111.169	24.6582
208	Hezhou City	Tougang Village, Mailing Town, Fuchuan Yao Autonomous County	111.291	25.0717
209	Hezhou City	Chengshang Village, Shijia Township, Fuchuan Yao Autonomous County	111.389	24.9316
210	Hezhou City	Longwan Village, Shijia Township, Fuchuan Yao Autonomous County	111.421	24.9931
211	Hezhou City	Shijian Village, Shijia Township, Fuchuan Yao Autonomous County	111.407	24.9681
212	Hezhou City	Shimuyuan Village, Yangtou Town, Pinggui Management District	111.392	24.4792
213	Hezhou City	Longjing Village, Shatian Town, Pinggui District	111.462	24.3388
214	Hezhou City	Dayan Village, Dajing Village, Yangtou Town, Pinggui District	111.43	24.4367
215	Hezhou City	Luoxutun, Huangdan Village, Zouma Town, Zhaoping County	110.975	24.1927
216	Hezhou City	Datian Village, Gongan Town, Zhongshan County	111.236	24.4721
217	Hezhou City	Hetang Village, Gong 'an Town, Zhongshan County	111.164	24.4691
218	Hezhou City	Xingzhai Village, Liang 'an Township, Zhongshan County	111.153	24.6988
219	Hezhou City	Baizhu New Village, Qingtang Town, Zhongshan County	111.062	24.3953
220	Hezhou City	Shanhu Town Tongle Village, Luozhongshan County	111.364	24.34
221	Hezhou City	Yuanyuan Village, Shilong Town, Qinzhongshan County	111.322	24.4245
222	Laibin City	Gubutun, Gonghe Village, Jinxiu Town, Jinxiu Yao Autonomous County	110.261	24.0988
223	Laibin City	Liuxiang Village, Liuxiang Township, Jinxiu Yao Autonomous County, Liuxiang Tun, Langchong Tun, Shanggu Chentun	110.066	23.9012
224	Laibin City	Pinglin Village, Pingzhu Village, Luoxiang Township, Jinxiu Yao Autonomous County	110.276	23.9391
225	Laibin City	Longteng Village, Na 'an Village, Tongmu Town, Jinxiu Yao Autonomous County	110.059	24.2612
226	Laibin City	Lingzutun, Sanhe Village, Zhongliang Township, Jinxiu Yao Autonomous County	110.331	24.2056
227	Laibin City	Yong 'an Village, Jingang Village, Dongxiang Town, Wuxuan County	109.871	23.6265
228	Laibin City	Juntian Village, Luoxiu Town, Xiangzhou County	109.922	24.0502
229	Laibin City	Xinyun Village Xinyun Street, Yunjiang Town, Yunjiang County, Xiangzhou County	109.71	24.1802
230	Laibin City	Hongxing Street and Hongguang Street, Yunjiang Community, Yunjiang Town, Xiangzhou County	109.716	24.1469
231	Liuzhou City	Longmiao Village, Dajiang Town, Rong 'an County	109.577	25.292
232	Liuzhou City	Rongshui Miao Autonomous County Antai Township Zhaihuai Village Xinzhaitun	109.064	25.3972
233	Liuzhou City	Rongshui Miao Autonomous County Gandong Township Dangjiu Village Wuyingtun	108.773	25.5898
234	Liuzhou City	Rongshui Miao Autonomous County Gandong Township Gandong Village Songmeitun	108.743	25.5758
235	Liuzhou City	Liangshuang Village, Hongshui Township, Rongshui Miao Autonomous County	109.146	25.4968
236	Liuzhou City	Rongshui Miao Autonomous County Liangzhai Township Dali Village Guolitun	109.068	25.6069
237	Liuzhou City	Badoutun, Bajiang Town, Sanjiang Dong Autonomous County	109.562	25.8961
238	Liuzhou City	Guidatun, Bajiang Town, Sanjiang Dong Autonomous County	109.534	25.9541
239	Liuzhou City	Mozhai Village, Mapan Village, Bajiang Town, Sanjiang Dong Autonomous County	109.585	25.9431
240	Liuzhou City	Zhongchaotun, Bajiang Town, Sanjiang Dong Autonomous County	109.574	25.897
241	Liuzhou City	Batuan Village, Dutong Town, Sanjiang Dong Autonomous County	109.475	25.9389
242	Liuzhou City	Linlue Village, Dutong Town, Sanjiang Dong Autonomous County	109.453	25.9773
243	Liuzhou City	Tangchao Village, Dutong Town, Sanjiang Dong Autonomous County	109.419	25.8897
244	Liuzhou City	Yuma Village, Dutong Town, Sanjiang Dong Autonomous County	109.47	25.9595
245	Liuzhou City	Zuolong Village, Dutong Town, Sanjiang Dong Autonomous County	109.519	25.7434
246	Liuzhou City	Heping Village, Heping Township, Sanjiang Dong Autonomous County	109.605	25.5721
247	Liuzhou City	Laoba Village, Laobao Township, Sanjiang Dong Autonomous County	109.429	25.6385
248	Liuzhou City	Gaoxiu Village, Linxi Town, Sanjiang Dong Autonomous County	109.705	26.0039
249	Liuzhou City	Guandong Village, Linxi Town, Sanjiang Dong Autonomous County	109.656	25.9485
250	Liuzhou City	Chezhai Village, Meilin Township, Sanjiang Dong Autonomous County	108.943	25.6972
251	Liuzhou City	Gaolu Village, Yangxi Township, Sanjiang Dong Autonomous County	109.315	25.6506
252	Nanning City	Gula Town, Binyang County, Gula Community Cai Village	108.978	23.1109
253	Nanning City	Zhonghua Town, Binyang County, Shangshi Village, Xiashi Village	108.938	23.1068
254	Nanning City	Namapo, Anping Village, Jiangxi Town, Jiangnan District	108.078	22.7645
255	Nanning City	Xiangxian Town, Shanglin County, Changlian Village, Ancient Village	108.668	23.2069
256	Nanning City	Nagaopo, Laokou Village, Shibu Street, Xixiangtang District	108.132	22.7862
257	Nanning City	Naliang Village Namengpo, Nalou Town, Yongning District	108.778	22.5386
258	Qinzhou City	Madutang Village, Fozi Village, Fozi Town, Lingshan County, Qinzhou City	109.39	22.4446
259	Qinzhou City	Nama Village, Taiping Town, Lingshan County, Qinzhou City, Huapingling Village	108.837	22.4163
260	Qinzhou City	Piaotang Village, Xinxu Town, Lingshan County, Qinzhou City	109.298	22.3758
261	Wuzhou City	Yunlong Village, Jinzhu Town, Cenxi City, Wuzhou City	111.342	22.9492
262	Wuzhou City	Liuping Village, Changping Yao Township, Mengshan County, Wuzhou City	110.557	24.2883
263	Yulin City	Tangdu Village, Tangan Town, Beiliu City 11 Groups	110.307	22.5786
264	Yulin City	Hecheng Formation, Baijiujiang Village, Xinxu Town, Beiliu City	110.221	22.7311
265	Yulin City	Laowutun, Tingzi Village, Xintian Town, Bobai County	109.958	21.9495
266	Yulin City	Fuxi Village, Fumian Town, Fumian District	110.044	22.5868
267	Yulin City	Dalou Village, Xinqiao Town, Fumian District	110.117	22.5203
268	Yulin City	Changwang Village, Pingle Town, Luchuan County	110.298	22.5639
269	Yulin City	Dingliang Village, Luojiang Town, Rong County	110.481	23.0521
270	Yulin City	Yangcun Town, Rongxian County, Donghua Village	110.752	22.6821
271	Yulin City	Daxi Village, Chenghuang Town, Xingye County	109.735	22.6006
272	Yulin City	Kuilian Village Bangshan Village, Kuiyang Town, Xingye County	109.838	22.7425
273	Yulin City	Long 'an Village, Long 'an Town, Xingye County	110.017	22.7379
274	Yulin City	Putang Town, Xingye County, Shishan Village, Shishan Slope	109.95	22.8917
275	Yulin City	Dongshan Village, Shinan Town, Xingye County	109.92	22.7423
276	Yulin City	Pang Village, Shinan Town, Xingye County	109.884	22.7476
277	Yulin City	Tanliang Village, Shinan Town, Xingye County	109.904	22.7447
278	Yulin City	Zhushadong Village, Lingtang Village, Nanjiang Street, Yuzhou District	110.178	22.5768
279	Yulin City	Pengdong Village, Rendong Town, Yuzhou District	110.082	22.6483
280	Yulin City	Maocen Village, Renhou Town, Yuzhou District	110.015	22.6328
281	Liuzhou City	Dahu Village, Guzhai Mulao Township, Liucheng County, Liucheng County	109.082	24.7328
282	Liuzhou City	Guzhai Village, Guzhai Mulao Township, Liucheng County	109.091	24.7368
283	Liuzhou City	Rongshui Miao Autonomous County Gandong Township Jindong Village	108.747	25.6139
284	Liuzhou City	Yaogao Village, Gandong Township, Rongshui Miao Autonomous County	108.774	25.5212
285	Liuzhou City	Longling Village, Gongdong Township, Rongshui Miao Autonomous County	109.268	25.616
286	Liuzhou City	Guiling Village, Bajiang Town, Sanjiang Dong Autonomous County	109.575	25.965
287	Liuzhou City	Baiwen Village, Laobao Township, Sanjiang Dong Autonomous County	109.389	25.6176
288	Guilin City	Qianjing Village, Caoping Hui Township, Yanshan District	110.425	25.1041
289	Guilin City	Lijia Village, Dabu Township, Yanshan District	110.404	25.0617
290	Guilin City	Hualing Village, Chadong Town, Lingui District	109.981	25.2267
291	Guilin City	Dongjiang Village, Wantian Yao Township, Lingui District	110.024	25.6398
292	Guilin City	Qiaotoupu Village, Xingping Town, Yangshuo County	110.571	24.8685
293	Guilin City	Qianqiu Village, Sanjie Town, Lingchuan County	110.426	25.5012
294	Guilin City	Sanjie Village, Sanjie Town, Lingchuan County	110.386	25.4691
295	Guilin City	Lijia Village, Miaotou Town, Quanzhou County	111.235	26.1549
296	Guilin City	Gebei Village, Miaotou Town, Quanzhou County	111.189	26.1947
297	Guilin City	Longshui Village, Longshui Town, Quanzhou County	110.991	26.0407
298	Guilin City	Quanjia Village, Longshui Town, Quanzhou County	111.035	26.1091
299	Guilin City	Hongwei Village, Xing 'an Town, Xing 'an County	110.677	25.6816
300	Guilin City	Xing 'an County Jieshou Town Chengdong Village	110.721	25.6963
301	Guilin City	Gaoshang Town Zhiyi Village, Xing 'an County	110.615	25.4341
302	Guilin City	Shanshu Village, Yanguan Town, Xing 'an County	110.573	25.6242
303	Guilin City	Lingtan Village, Yanguan Town, Xing 'an County	110.554	25.6
304	Guilin City	Xianqiao Village, Yanguan Town, Xing 'an County	110.575	25.6265
305	Guilin City	Changzhou Village, Mochuan Township, Xing 'an County	110.775	25.4077
306	Guilin City	Guanyang County Guanyang Town Renjiang Village	111.145	25.4649
307	Guilin City	Sanshu Village, Xinjie Town, Guanyang County	111.101	25.3947
308	Guilin City	Yongfu Village, Xinjie Town, Guanyang County	111.114	25.4017
309	Guilin City	Xinjie Town Pingjian Village, Guanyang County	111.098	25.4567
310	Guilin City	Daying Village, Shuiche Town, Guanyang County	111.277	25.6173
311	Guilin City	Guanyinge Township Wenming Village, Guanyang County	110.901	25.2569
312	Guilin City	Lamu Village, Baoli Town, Yongfu County	110.049	24.8726
313	Guilin City	Shimen Village, Suqiao Town, Yongfu County	110.056	25.1023
314	Guilin City	Dadi Village, Sanmen Town, Longsheng Ethnic Autonomous County	109.885	25.6513
315	Guilin City	Yuewu Village, Longji Town, Longsheng Ethnic Autonomous County	110.045	25.7146
316	Guilin City	Ximen Village, Sishui Township, Longsheng Ethnic Autonomous County	110.154	25.8764
317	Guilin City	Niutou Village, Madi Township, Longsheng Ethnic Autonomous County	110.103	25.9425
318	Guilin City	Baiwan Village, Madi Township, Longsheng Ethnic Autonomous County	110.118	25.9459
319	Guilin City	Bunong Village, Weijiang Township, Longsheng Ethnic Autonomous County	110.089	26.0075
320	Guilin City	Zhongdong Village, Weijiang Township, Longsheng Ethnic Autonomous County	110.065	25.9942
321	Beihai City	Yong 'an Village, Shankou Town, Hepu County, Beihai City, Guangxi Zhuang Autonomous Region	109.682	21.5547
322	Qinzhou City	Tunxiang Village, Changtan Town, Qinbei District	108.65	22.2977
323	Qinzhou City	Tonggu Village, Pingshan Town, Lingshan County	109.423	22.5575
324	Qinzhou City	Pingli Village, Shitang Town, Lingshan County	109.482	22.6084
325	Qinzhou City	Liujia Village, Yandun Town, Lingshan County	109.101	22.4893
326	Qinzhou City	Dong 'an Village, Tanxu Town, Lingshan County	109.19	22.3105
327	Guigang City	Zhitang Village, Luoxiu Town, Guiping City, Guigang City, Guangxi Zhuang Autonomous Region	110.311	23.0544
328	Yulin City	Guang 'en Village, Nanjiang Street, Yuzhou District	110.11	22.5886
329	Yulin City	Hanshan Village, Chengbei Street, Yuzhou District	110.112	22.7404
330	Yulin City	Lizhi Village, Renhou Town, Yuzhou District	110.024	22.6451
331	Yulin City	Sanlong Village, Fumian Town, Fumian District	110.066	22.5818
332	Yulin City	Shizhang Village, Fumian Town, Fumian District	110.002	22.6108
333	Yulin City	Shatian Village, Shatian Town, Fumian District	110.048	22.3822
334	Yulin City	Huanjiang Village, Shinan Town, Xingye County	109.871	22.7473
335	Yulin City	Longtan Village, Chenghuang Town, Xingye County	109.732	22.6542
336	Hezhou City	Xiabashan Village, Lianshan Town, Fuchuan Yao Autonomous County	111.358	24.773
337	Hezhou City	Gaoqiao Village, Mailing Town, Fuchuan Yao Autonomous County	111.354	25.0392
338	Hezhou City	Hemu Village, Mailing Town, Fuchuan Yao Autonomous County	111.32	25.0494
339	Hezhou City	Xiaotian Village, Mailing Town, Fuchuan Yao Autonomous County	111.398	25.0142
340	Hezhou City	Chaodong Village, Chaodong Town, Fuchuan Yao Autonomous County	111.165	25.0219
341	Hechi City	Helin Village, Sancha Town, Yizhou District	108.904	24.4376
342	Hechi City	Banna Village, Pingnan Township, Yizhou District	108.878	24.3716
