# Supplementary material for: Spatial influencing factors and protection strategies of traditional villages in ethnic areas: A case study of Guangxi
Source: PLoS One. 2026 Apr 21;21(4):e0336147. doi: 10.1371/journal.pone.0336147 (PMC13098987; doi:10.1371/journal.pone.0336147)
Supplement: S2 Data — (ZIP) [file pone.0336147.s002.zip]

Archive with 36 entries (30 files):
- S2 Dataset/
- S2 Dataset/90mdem/
- S2 Dataset/90mdem/90m dem.tfw
- S2 Dataset/90mdem/90m dem.tif
- S2 Dataset/90mdem/90m dem.tif.aux.xml
- S2 Dataset/90mdem/90m dem.tif.ovr
- S2 Dataset/90mdem/90m dem.tif.vat.cpg
- S2 Dataset/90mdem/90m dem.tif.vat.dbf
- S2 Dataset/Mean annual precipitation/
- S2 Dataset/Mean annual precipitation/precipitation.tfw
- S2 Dataset/Mean annual precipitation/precipitation.tif
- S2 Dataset/Mean annual precipitation/precipitation.tif.aux.xml
- S2 Dataset/Mean annual precipitation/precipitation.tif.ovr
- S2 Dataset/Mean annual precipitation/precipitation.tif.vat.cpg
- S2 Dataset/Mean annual precipitation/precipitation.tif.vat.dbf
- S2 Dataset/Mean annual temperature/
- S2 Dataset/Mean annual temperature/temperature.tfw
- S2 Dataset/Mean annual temperature/temperature.tif
- S2 Dataset/Mean annual temperature/temperature.tif.aux.xml
- S2 Dataset/Mean annual temperature/temperature.tif.ovr
- S2 Dataset/river/
- S2 Dataset/river/river.cpg
- S2 Dataset/river/river.dbf
- S2 Dataset/river/river.prj
- S2 Dataset/river/river.sbn
- S2 Dataset/river/river.sbx
- S2 Dataset/river/river.shp
- S2 Dataset/river/river.shx
- S2 Dataset/road/
- S2 Dataset/road/road.cpg
- S2 Dataset/road/road.dbf
- S2 Dataset/road/road.prj
- S2 Dataset/road/road.sbn
- S2 Dataset/road/road.sbx
- S2 Dataset/road/road.shp
- S2 Dataset/road/road.shx
