# Supplementary material for: Spatial influencing factors and protection strategies of traditional villages in ethnic areas: A case study of Guangxi
Source: PLoS One. 2026 Apr 21;21(4):e0336147. doi: 10.1371/journal.pone.0336147 (PMC13098987; doi:10.1371/journal.pone.0336147)
Supplement: S2 Data — (ZIP) [file pone.0336147.s002.zip › S2 Dataset/90mdem/90m dem.tfw]

0.0008333333
0.0000000000
0.0000000000
-0.0008333333
104.4477716667
26.3891133532
