# Supplementary material for: Spatial influencing factors and protection strategies of traditional villages in ethnic areas: A case study of Guangxi
Source: PLoS One. 2026 Apr 21;21(4):e0336147. doi: 10.1371/journal.pone.0336147 (PMC13098987; doi:10.1371/journal.pone.0336147)
Supplement: S2 Data — (ZIP) [file pone.0336147.s002.zip › S2 Dataset/90mdem/90m dem.tif.aux.xml]

<PAMDataset>
  <Metadata>
    <MDI key="DataType">Thematic</MDI>
  </Metadata>
  <PAMRasterBand band="1">
    <Histograms>
      <HistItem>
        <HistMin>-47</HistMin>
        <HistMax>2124</HistMax>
        <BucketCount>256</BucketCount>
        <IncludeOutOfRange>1</IncludeOutOfRange>
        <Approximate>0</Approximate>
        <HistCounts>1|1|6|14|216|122863|135527|219180|234322|335809|359767|416882|373527|424150|431449|554175|582537|670849|583354|648830|580460|637650|541146|627139|523424|573647|486462|510856|434034|464700|400424|429583|377352|410181|349802|373877|318562|348791|336738|290451|321327|280489|305326|265738|293255|254656|281471|244886|272946|238177|265554|232141|258062|225912|250574|218423|241823|211726|232986|202941|224645|194983|214480|187551|207036|179839|198829|174103|191730|168206|185866|165122|179677|176303|153316|168882|147394|161364|139497|154315|134958|149051|129531|143763|125691|138825|122576|136193|118846|130677|113970|127661|112471|125136|114579|122526|107351|120605|108113|119535|104505|115070|101480|112678|100081|112208|99355|111589|96453|106605|103999|90655|99597|87352|95720|83770|91094|78379|86223|74295|80668|69319|75737|65654|70594|60220|65378|55763|60469|51385|55050|47160|50696|42585|46505|39477|42309|36495|39430|33116|35888|30987|33609|28784|31289|26539|28955|27935|24226|26474|23476|25012|21808|23641|20453|21934|18839|20264|17338|18963|15904|17445|14796|15943|13669|14851|12559|13682|11464|12495|10752|11645|9806|10756|9245|10008|8564|9375|8164|8796|7405|8297|7728|6682|7121|6145|6623|5705|6008|5030|5489|4587|4922|4087|4419|3645|3851|3320|3473|2923|3107|2633|2704|2315|2385|1928|2089|1723|1740|1402|1422|1155|1145|957|934|789|764|592|631|551|444|490|358|368|285|317|237|235|139|179|140|163|126|142|118|133|103|87|121|126|76|83|45|48|38|21|18|12|7|6|1|6|4|4|1|1</HistCounts>
      </HistItem>
    </Histograms>
    <Metadata>
      <MDI key="RepresentationType">THEMATIC</MDI>
      <MDI key="STATISTICS_COVARIANCES">102719.3179229594</MDI>
      <MDI key="STATISTICS_EXCLUDEDVALUES"></MDI>
      <MDI key="STATISTICS_MAXIMUM">2124</MDI>
      <MDI key="STATISTICS_MEAN">394.67650420668</MDI>
      <MDI key="STATISTICS_MINIMUM">-47</MDI>
      <MDI key="STATISTICS_SKIPFACTORX">1</MDI>
      <MDI key="STATISTICS_SKIPFACTORY">1</MDI>
      <MDI key="STATISTICS_STDDEV">320.49854589835</MDI>
    </Metadata>
  </PAMRasterBand>
</PAMDataset>
