# Supplementary material for: Spatial influencing factors and protection strategies of traditional villages in ethnic areas: A case study of Guangxi
Source: PLoS One. 2026 Apr 21;21(4):e0336147. doi: 10.1371/journal.pone.0336147 (PMC13098987; doi:10.1371/journal.pone.0336147)
Supplement: S2 Data — (ZIP) [file pone.0336147.s002.zip › S2 Dataset/Mean annual precipitation/precipitation.tif.aux.xml]

<PAMDataset>
  <Metadata>
    <MDI key="DataType">Generic</MDI>
  </Metadata>
  <PAMRasterBand band="1">
    <Histograms>
      <HistItem>
        <HistMin>-0.5</HistMin>
        <HistMax>2699.5</HistMax>
        <BucketCount>2700</BucketCount>
        <IncludeOutOfRange>1</IncludeOutOfRange>
        <Approximate>0</Approximate>
        <HistCounts>0|0|0|0|0|0|0|0|0|0|0|0|0|0|0|0|0|0|0|0|0|0|0|0|0|0|0|0|0|0|0|0|0|0|0|0|0|0|0|0|0|0|0|0|0|0|0|0|0|0|0|0|0|0|0|0|0|0|0|0|0|0|0|0|0|0|0|0|0|0|0|0|0|0|0|0|0|0|0|0|0|0|0|0|0|0|0|0|0|0|0|0|0|0|0|0|0|0|0|0|0|0|0|0|0|0|0|0|0|0|0|0|0|0|0|0|0|0|0|0|0|0|0|0|0|0|0|0|0|0|0|0|0|0|0|0|0|0|0|0|0|0|0|0|0|0|0|0|0|0|0|0|0|0|0|0|0|0|0|0|0|0|0|0|0|0|0|0|0|0|0|0|0|0|0|0|0|0|0|0|0|0|0|0|0|0|0|0|0|0|0|0|0|0|0|0|0|0|0|0|0|0|0|0|0|0|0|0|0|0|0|0|0|0|0|0|0|0|0|0|0|0|0|0|0|0|0|0|0|0|0|0|0|0|0|0|0|0|0|0|0|0|0|0|0|0|0|0|0|0|0|0|0|0|0|0|0|0|0|0|0|0|0|0|0|0|0|0|0|0|0|0|0|0|0|0|0|0|0|0|0|0|0|0|0|0|0|0|0|0|0|0|0|0|0|0|0|0|0|0|0|0|0|0|0|0|0|0|0|0|0|0|0|0|0|0|0|0|0|0|0|0|0|0|0|0|0|0|0|0|0|0|0|0|0|0|0|0|0|0|0|0|0|0|0|0|0|0|0|0|0|0|0|0|0|0|0|0|0|0|0|0|0|0|0|0|0|0|0|0|0|0|0|0|0|0|0|0|0|0|0|0|0|0|0|0|0|0|0|0|0|0|0|0|0|0|0|0|0|0|0|0|0|0|0|0|0|0|0|0|0|0|0|0|0|0|0|0|0|0|0|0|0|0|0|0|0|0|0|0|0|0|0|0|0|0|0|0|0|0|0|0|0|0|0|0|0|0|0|0|0|0|0|0|0|0|0|0|0|0|0|0|0|0|0|0|0|0|0|0|0|0|0|0|0|0|0|0|0|0|0|0|0|0|0|0|0|0|0|0|0|0|0|0|0|0|0|0|0|0|0|0|0|0|0|0|0|0|0|0|0|0|0|0|0|0|0|0|0|0|0|0|0|0|0|0|0|0|0|0|0|0|0|0|0|0|0|0|0|0|0|0|0|0|0|0|0|0|0|0|0|0|0|0|0|0|0|0|0|0|0|0|0|0|0|0|0|0|0|0|0|0|0|0|0|0|0|0|0|0|0|0|0|0|0|0|0|0|0|0|0|0|0|0|0|0|0|0|0|0|0|0|0|0|0|0|0|0|0|0|0|0|0|0|0|0|0|0|0|0|0|0|0|0|0|0|0|0|0|0|0|0|0|0|0|0|0|0|0|0|0|0|0|0|0|0|0|0|0|0|0|0|0|0|0|0|0|0|0|0|0|0|0|0|0|0|0|0|0|0|0|0|0|0|0|0|0|0|0|0|0|0|0|0|0|0|0|0|0|0|0|0|0|0|0|0|0|0|0|0|0|0|0|0|0|0|0|0|0|0|0|0|0|0|0|0|0|0|0|0|0|0|0|0|0|0|0|0|0|0|0|0|0|0|0|0|0|0|0|0|0|0|0|0|0|0|0|0|0|0|0|0|0|0|0|0|0|0|0|0|0|0|0|0|0|0|0|0|0|0|0|0|0|0|0|0|0|0|0|0|0|0|0|0|0|0|0|0|0|0|0|0|0|0|0|0|0|0|0|0|0|0|0|0|0|0|0|0|0|0|0|0|0|0|0|0|0|0|0|0|0|0|0|0|0|0|0|0|0|0|0|0|0|0|0|0|0|0|0|0|0|0|0|0|0|0|0|0|0|0|0|0|0|0|0|0|0|0|0|0|0|0|0|0|0|0|0|0|0|0|0|0|0|0|0|0|0|0|0|0|0|0|0|0|0|0|0|0|0|0|0|0|0|0|0|0|0|0|0|0|0|0|0|0|0|0|0|0|0|0|0|0|0|0|0|0|0|0|0|0|0|0|0|0|0|0|0|0|0|0|0|0|0|0|0|0|0|0|0|0|0|0|0|0|0|0|0|0|0|0|0|0|0|0|0|0|0|0|0|0|0|0|0|0|0|0|0|0|0|0|0|0|0|0|0|0|0|0|0|0|0|0|0|0|0|0|0|0|0|0|0|0|0|0|0|0|0|0|0|0|0|0|0|0|0|0|0|0|0|0|0|0|0|0|0|0|0|0|0|0|0|0|0|0|0|0|0|0|0|0|1|0|0|1|1|0|3|1|3|1|1|3|4|2|2|1|2|5|6|3|6|5|2|4|4|7|5|2|5|8|9|8|11|10|16|19|16|19|14|13|13|30|21|18|19|33|28|20|32|28|23|32|35|37|37|42|46|31|33|35|26|40|42|39|47|55|37|47|42|50|52|55|54|46|46|57|40|57|54|41|48|40|59|52|63|57|47|46|56|70|67|82|68|78|89|82|74|89|82|83|79|71|88|89|107|100|94|110|99|113|115|113|120|129|132|149|123|142|138|143|152|147|161|171|167|139|119|133|135|119|132|121|136|138|145|129|131|136|130|153|144|156|153|153|203|182|204|179|168|191|166|169|151|154|165|174|179|172|149|153|159|145|144|125|153|163|166|181|164|153|177|162|176|168|157|187|172|179|144|156|189|176|180|193|203|214|260|228|238|288|314|296|263|256|307|293|309|334|302|327|312|304|264|267|261|250|277|251|254|244|228|247|218|223|212|242|239|255|294|276|262|270|268|263|246|247|279|256|267|217|263|235|239|262|235|264|252|240|262|218|248|234|243|246|256|214|235|226|216|244|247|232|264|262|258|240|281|265|281|261|246|273|262|272|253|268|282|282|291|295|288|272|287|282|282|287|228|249|253|253|250|266|298|262|258|270|286|308|303|289|329|310|313|318|336|337|300|282|321|286|305|332|352|329|311|310|314|333|348|337|296|338|310|292|299|288|328|291|291|297|326|325|292|281|301|295|318|339|307|319|314|281|285|281|322|302|318|321|319|336|301|351|329|327|320|320|322|318|327|317|328|350|365|345|307|304|340|386|327|376|382|371|376|400|446|384|427|418|351|399|416|391|422|421|435|422|425|466|417|461|429|436|469|436|417|464|490|445|451|446|450|427|421|414|436|408|436|472|412|437|439|439|455|464|492|412|445|507|438|441|404|441|465|413|461|467|468|457|473|499|511|512|511|514|520|503|524|496|554|551|537|561|574|563|577|593|562|599|580|631|619|585|629|632|597|616|634|691|630|589|649|596|607|615|682|628|719|657|682|736|748|696|713|721|744|700|721|842|794|839|807|830|884|943|997|977|948|976|979|926|913|918|882|878|875|905|923|906|862|858|858|839|816|855|856|873|877|911|923|951|925|984|971|982|909|937|927|885|882|905|865|856|826|776|839|816|823|783|817|843|825|864|876|912|863|951|1001|1014|982|995|1050|979|1007|969|964|998|1000|960|981|981|996|951|1004|893|868|858|927|867|934|865|869|822|813|789|787|812|782|738|739|829|753|772|774|783|731|723|775|738|734|800|786|815|765|864|813|807|834|786|799|761|770|814|772|817|853|802|771|829|743|790|723|780|736|701|779|684|721|684|671|649|670|672|637|677|630|618|600|639|638|599|586|582|536|586|548|539|585|540|522|529|545|546|520|543|529|552|535|548|514|505|529|521|566|512|501|501|529|523|517|514|513|494|481|505|517|439|428|498|484|496|466|500|537|504|457|470|494|443|468|472|430|454|434|410|433|400|400|420|409|418|404|382|374|385|398|380|335|356|369|366|371|394|381|322|317|332|283|341|301|302|284|301|258|270|271|278|255|250|264|256|247|275|223|228|261|245|229|242|234|212|207|210|215|214|199|207|227|239|206|226|223|200|208|184|199|226|173|176|183|179|171|168|167|180|147|176|195|141|185|147|166|136|146|137|146|130|152|154|130|156|149|139|148|138|137|120|134|139|145|141|130|127|129|128|119|129|111|118|100|127|127|107|108|98|111|102|98|82|92|103|80|98|84|70|81|75|66|79|78|76|79|75|69|75|77|90|74|95|72|62|72|60|50|59|54|61|50|48|56|55|54|53|52|53|45|51|52|59|51|53|47|58|50|49|40|39|42|48|39|41|41|35|34|39|43|40|39|33|24|29|32|21|45|30|32|22|29|23|29|30|29|23|28|25|27|23|26|36|29|31|24|18|23|17|34|24|21|25|28|17|21|21|16|23|26|17|20|30|21|25|37|21|24|21|29|28|22|23|20|20|19|20|24|20|17|13|17|18|25|15|16|15|16|26|12|12|18|14|26|17|14|14|7|18|13|13|14|15|17|6|17|12|16|19|12|12|13|8|18|14|8|11|12|11|6|11|13|12|10|9|14|13|10|8|7|15|7|9|14|14|6|11|6|7|6|10|8|6|7|16|6|10|9|6|12|4|4|11|8|9|5|8|8|9|5|6|5|9|12|11|8|8|12|8|8|7|12|4|10|7|7|7|8|11|11|10|9|6|9|10|3|8|13|17|8|4|12|8|4|4|5|8|10|11|6|12|9|4|5|13|9|9|12|9|6|5|9|9|5|9|7|6|15|8|9|13|10|10|9|12|11|5|10|8|7|9|3|6|7|6|8|6|12|7|10|7|8|5|6|9|10|4|5|11|8|10|6|10|5|3|6|13|6|4|11|9|8|3|5|8|8|5|10|7|9|7|5|6|4|5|6|5|7|8|10|5|5|3|4|4|5|6|8|9|3|5|7|6|7|12|12|7|3|5|8|6|6|5|3|6|2|7|5|9|8|6|5|4|5|5|5|8|3|6|6|3|10|4|7|3|5|1|6|8|1|6|6|6|5|5|6|4|4|5|4|4|5|6|5|1|5|1|5|5|4|1|2|7|3|7|3|3|5|5|3|3|3|3|6|4|2|0|0|2|8|7|3|5|3|4|6|1|5|6|1|3|2|3|4|4|1|5|2|3|6|6|6|2|1|3|4|2|4|4|5|6|4|3|3|4|0|6|3|3|1|0|5|7|3|3|2|4|8|8|3|2|4|3|5|5|2|6|3|3|4|2|3|6|5|3|7|2|1|3|4|4|1|4|3|0|3|3|3|2|2|1|1|2|4|3|5|1|0|1|2|2|2|1|1|5|3|2|0|2|5|1|6|3|3|6|0|0|3|4|2|4|3|1|3|3|1|2|3|4|3|4|3|2|2|3|4|4|1|3|2|6|1|6|2|4|3|4|3|6|1|1|0|4|3|2|2|3|2|6|2|3|0|3|5|5|1|1|4|5|2|1|2|0|1|3|2|2|3|5|3|5|2|3|2|3|1|3|1|4|4|1|5|7|2|0|1|6|4|4|4|3|6|1|2|1|5|3|2|4|2|3|3|1|3|3|5|3|0|1|4|3|0|4|3|3|5|1|6|2|0|3|3|0|2|1|1|1|4|2|2|1|3|1|2|2|2|2|1|4|1|1|1|3|0|0|1|2|4|2|1|4|1|0|1|2|0|3|3|1|0|1|2|4|3|0|1|0|2|1|0|3|2|0|0|0|2|3|3|3|1|1|2|2|0|0|1|3|0|3|2|1|1|1|1|1|1|3|1|0|2|2|2|3|0|0|1|0|1|1|2|1|1|2|0|3|2|0|1|0|2|0|0|0|2|0|0|0|1|0|0|1|0|0|1|1|1|2|2|2|1|0|1|0|0|0|0|0|0|1|0|0|0|0|0|0|1|1|0|0|1|0|1|0|0|0|0|0|0|0|1|0|1|0|0|1|0|0|0|0|0|0|1|0|0|1|1|0|1|1|1|0|0|0|1|0|0|0|0|0|0|0|1|0|0|1|0|0|0|0|0|0|0|0|0|1|0|0|0|0|1|0|0|0|0|0|0|1|1|0|0|2|0|0|0|0|0|0|0|0|0|0|0|0|1|0|0|0|0|0|0|1|0|0|0|0|1|0|0|0|0|0|0|0|0|1|1|0|0|0|0|0|1|0|0|0|0|0|0|0|0|0|1|0|0|1</HistCounts>
      </HistItem>
    </Histograms>
    <Metadata>
      <MDI key="RepresentationType">THEMATIC</MDI>
      <MDI key="STATISTICS_COVARIANCES">29243.40390376197</MDI>
      <MDI key="STATISTICS_EXCLUDEDVALUES"></MDI>
      <MDI key="STATISTICS_MAXIMUM">2699</MDI>
      <MDI key="STATISTICS_MEAN">1514.3452803806</MDI>
      <MDI key="STATISTICS_MINIMUM">1030</MDI>
      <MDI key="STATISTICS_SKIPFACTORX">1</MDI>
      <MDI key="STATISTICS_SKIPFACTORY">1</MDI>
      <MDI key="STATISTICS_STDDEV">171.00702881391</MDI>
    </Metadata>
  </PAMRasterBand>
</PAMDataset>
