# Supplementary material for: Spatial influencing factors and protection strategies of traditional villages in ethnic areas: A case study of Guangxi
Source: PLoS One. 2026 Apr 21;21(4):e0336147. doi: 10.1371/journal.pone.0336147 (PMC13098987; doi:10.1371/journal.pone.0336147)
Supplement: S2 Data — (ZIP) [file pone.0336147.s002.zip › S2 Dataset/Mean annual temperature/temperature.tif.aux.xml]

<PAMDataset>
  <Metadata>
    <MDI key="DataType">Generic</MDI>
  </Metadata>
  <PAMRasterBand band="1">
    <Histograms>
      <HistItem>
        <HistMin>0</HistMin>
        <HistMax>23.66875076293945</HistMax>
        <BucketCount>256</BucketCount>
        <IncludeOutOfRange>1</IncludeOutOfRange>
        <Approximate>0</Approximate>
        <HistCounts>230|0|0|0|0|0|0|0|0|0|0|0|0|0|0|0|0|0|0|0|0|0|0|0|0|0|0|0|0|0|0|0|0|0|0|0|0|0|0|0|0|0|0|0|0|0|0|0|0|0|0|0|0|0|0|0|0|0|0|0|0|0|0|0|0|0|0|0|0|0|0|0|0|0|0|0|0|0|0|0|0|0|0|0|0|0|0|0|0|0|0|0|0|0|0|0|0|0|0|0|0|0|0|0|0|0|0|0|0|0|1|1|3|1|2|3|0|2|6|4|8|10|5|10|10|29|30|37|41|27|31|47|45|34|51|46|61|67|61|70|62|70|75|97|100|117|100|111|108|140|156|173|158|194|159|211|223|206|224|271|301|298|286|320|358|377|437|471|476|538|547|592|640|653|724|797|849|909|1021|1128|1213|1324|1455|1536|1636|1709|1683|1903|1893|1891|2049|2190|2266|2398|2497|2604|2795|3038|3205|3541|3665|3728|3216|3196|3182|3223|3384|3368|3462|3656|3704|3910|3979|4404|4378|4139|4258|4206|4372|4221|4233|4165|4284|4386|4148|4173|4295|4482|4468|4904|5134|4936|5060|5290|5775|6718|6837|8510|10386|10512|11727|10388|7911|5808|5179|4646|3479|2463|1580|866|378|395|351|18|21|1</HistCounts>
      </HistItem>
    </Histograms>
    <Metadata>
      <MDI key="RepresentationType">ATHEMATIC</MDI>
      <MDI key="STATISTICS_COVARIANCES">4.345127934651677</MDI>
      <MDI key="STATISTICS_EXCLUDEDVALUES"></MDI>
      <MDI key="STATISTICS_MAXIMUM">23.668750762939</MDI>
      <MDI key="STATISTICS_MEAN">20.35900340576</MDI>
      <MDI key="STATISTICS_MINIMUM">0</MDI>
      <MDI key="STATISTICS_SKIPFACTORX">1</MDI>
      <MDI key="STATISTICS_SKIPFACTORY">1</MDI>
      <MDI key="STATISTICS_STDDEV">2.0844970459686</MDI>
    </Metadata>
  </PAMRasterBand>
</PAMDataset>
